# Supplementary material for: Unraveling the Complexities of Beef Marination: Effect of Marinating Time, Marination Treatments, and Breed
Source: Foods. 2024 Sep 20;13(18):2979. doi: 10.3390/foods13182979 (PMC11431012; doi:10.3390/foods13182979)
Supplement: Supplementary file 1 [file foods-13-02979-s001.zip]

Archive with 1 entries (1 files):
- foods-3163644-supplementary.pdf
